# Supplementary material for: Emergence, molecular mechanisms and global spread of carbapenem-resistant Acinetobacter baumannii
Source: Microb Genom. 2019 Oct 10;5(10):e000306. doi: 10.1099/mgen.0.000306 (PMC6861865; doi:10.1099/mgen.0.000306)
Supplement: Supplementary File 1 [file mgen-5-306-s001.xls]

## Sheet: Completes_gene-context_rev1
	Genomic coordinates of CRG					oxa23 context**
Strain	Start	End	Gene	Country	ST*	Tn2006	AbaR4	AbGRI-variants	Tn2008	Tn2009	oxa58	oxa24/72	oxa235 in Tn6252	ndm in Tn125	CRG accession number
9102	604910	605740	oxa235	Mexico	1								C		CP023029
	1181594	1182424	oxa235	Mexico	1								C
	1949632	1950462	oxa235	Mexico	1								C
	2152339	2153169	oxa235	Mexico	1								C
	2409367	2410197	oxa235	Mexico	1								C
A388	6382	7224	oxa58	Greece	1						P (Aci1/10)				CP024419
A85	51777	52598	oxa23	Australia	1	P (Aci6)	P (Aci6)								CP021787
AB0057	585563	586384	oxa23	USA	1	C	C								CP001182
	2480776	2481597	oxa23	USA	1	C
AB5075-UW	30823	31686	ges-11***	USA	1										CP008707
	562998	563819	oxa23	USA	1				C						CP008706
AR_0083	2884435	2885247	ndm-1	USA	1									C	CP027528
	1925059	1925880	oxa23	USA	1	C
	1998660	1999481	oxa23	USA	1	C
	2044370	2045191	oxa23	USA	1	C	C
DA33382	71936	72778	oxa58	Germany	1						P (Aci6, Aci1, Aci10)				CP030109
NCTC13421	3475882	3476703	oxa23	UK	1	C	C								LS483472
	3512309	3513130	oxa23	UK	1	C
USA15	96203	97024	oxa23	South Korea	1	P (Aci6)	P (Aci6)								CP020594
	399610	400431	oxa23	South Korea	1	C	C								CP020595
5845	4811	5638	oxa72	Mexico	2							RepA_AB			CP023035
10042	4545	5372	oxa72	Mexico	2							RepA_AB			CP023027
09A16CRGN0014	875222	876052	oxa235	Canada	2								C		CP034242
	960102	960932	oxa235	Canada	2								C
	3573420	3574250	oxa235	Canada	2								C
	3684278	3685108	oxa235	Canada	2								C
09A16CRGN003B	875195	876025	oxa235	Canada	2								C		CP034243
	960075	960905	oxa235	Canada	2								C
	3573256	3574086	oxa235	Canada	2								C
	3684114	3684944	oxa235	Canada	2								C
15A34	190959	191780	oxa23	South Korea	2	C	C (Tn6022∆1)	AbGRI1-7							CP020590
	219798	220619	oxa23	South Korea	2	C	C	AbGRI1-7
15A5	1594137	1594958	oxa23	South Korea	2					C					CP020574
	1603062	1603883	oxa23	South Korea	2				C (Tn2008B)
AB34299	1520092	1520913	oxa23	NA	2	C	Tn6022∆1	AbGRI1-7							CP014291
	1548930	1549751	oxa23	NA	2	C	C	AbGRI1-7
Aba	3663451	3664272	oxa23	China	2	C		AbGRI1-6							CP030083
AbPK1	3395950	3396765	oxa23	Pakistan	2				C (Tn2008B)						CP024576
	3556542	3557357	oxa23	Pakistan	2				C (Tn2008B)
	28009	28830	oxa23	Pakistan	2				P (Aci6)						CP024578
ACICU	13384	14226	oxa58	Italy	2						Aci1 & AciX				CP000864
	17398	18240	oxa58	Italy	2						Aci1 & AciX
AF-673	76690	77520	oxa235	USA	2								C		CP018256
	3746845	3747675	oxa235	USA	2								C
AR_0056	50593	51414	oxa23	NA	2				P (Aci6)						CP026706
BJAB07104	1999104	1999925	oxa23	China	2					C					CP003846
BJAB0868	2038905	2039726	oxa23	China	2					C					CP003849
CBA7	1777848	1778669	oxa23	South Korea	2				C (Tn2008B)						CP020586
CMC-CR-MDR-Ab4	49140	49961	oxa23	USA	2				P (Aci6)						CP016297
CMC-CR-MDR-Ab66	48245	49066	oxa23	USA	2				P (Aci6)						CP016302
DA33098	1	821	oxa24	Spain	2							RepA_AB			CP029572
	1	823	oxa24	Spain	2							Aci2			CP029573
DU202	1312439	1313260	oxa23	South Korea	2				C						CP017152
HRAB-85	55955	56776	oxa23	China	2					P					CP018144
JBA13	2715801	2716622	oxa23	South Korea	2					C					CP020584
KAB01	264252	265073	oxa23	South Korea	2		C	AbGRI1-like							CP017642
KAB02	755712	756533	oxa23	South Korea	2					C					CP017644
KAB03	261162	261983	oxa23	South Korea	2	C	C	AbGRI1-8							CP017646
	290001	290822	oxa23	South Korea	2	C	C	AbGRI1-8		C
KAB04	3257843	3258664	oxa23	South Korea	2					C					CP017648
KAB05	765688	766509	oxa23	South Korea	2					C					CP017650
KAB06	757765	758586	oxa23	South Korea	2					C					CP017652
KAB07	752456	753277	oxa23	South Korea	2					C					CP017654
KAB08	754611	755432	oxa23	South Korea	2					C					CP017656
KBN10P02143	1411085	1411906	oxa23	South Korea	2					C					CP013924
	3342182	3343003	oxa23	South Korea	2					C
MDR-TJ	62371	63190	oxa23	China	2					P					CP003501
MDR-ZJ06	2307664	2308485	oxa23	China	2					C					CP001937
NCGM 237	3159765	3160586	oxa23	Japan	2	C									AP013357
ORAB01	13126	13956	oxa235	USA	2								C		CP015486
S1	2162	1341	oxa23	USA	2				P (Aci6)						CP026946
SMC_Paed_Ab_BL01	2823735	2824556	oxa23	South Korea	2					C					CP025266
SSA12	597204	598025	oxa23	South Korea	2					C					CP020578
	1504942	1505763	oxa23	South Korea	2					C
SSA6	1366902	1367723	oxa23	South Korea	2	C	Tn6022∆1	AbGRI1-7a							CP020591
	1395741	1396562	oxa23	South Korea	2	C	C	AbGRI1-7a
SSMA17	1673857	1674678	oxa23	South Korea	2					C					CP020581
USA2	3196234	3197055	oxa23	South Korea	2	C	C	AbGRI1-8							CP020592
	3225073	3225894	oxa23	South Korea	2	C	C	AbGRI1-8
WCHAB005133	11998	12840	oxa58	China	2						P				CP026749
XDR-BJ83	3795682	3796503	oxa23	China	2					C					CP018421
	3802923	3803742	oxa23	China	2					C
	3810117	3810937	oxa23	China	2					C
	3817360	3818181	oxa23	China	2					C
	3824603	3825423	oxa23	China	2					C
XH386	3028475	3029296	oxa23	China	2					C					CP010779
XH731	3660286	3661107	oxa23	China	2	C		AbGRI1-6							CP019217
XH856	2897588	2898409	oxa23	China	2					C					CP014541
	2904832	2905653	oxa23	China	2					C
XH859	1071404	1072225	oxa23	China	2					C					CP014539
	3441801	3442622	oxa23	China	2					C
XH860	1618384	1619206	oxa23	China	2	C		AbGRI-var							CP014538
	3577770	3578591	oxa23	China	2	C	Tn6022∆1	AbGRI1-7
	3606609	3607430	oxa23	China	2	C	C	AbGRI1-7
YU-R612	418243	419064	oxa23	South Korea	2					C					CP014215
	425487	426308	oxa23	South Korea	2					C
Ab04-mff	3689336	3690157	oxa23	Canada	10	C	C								CP012006
	42939	43760	oxa23	Canada	10	P	P (pA297-3-like)								CP012008
LAC4	3034232	3035062	oxa235	USA	10								C		CP018677
	3763607	3764437	oxa235	USA	10								C
WKA02	2294774	2295595	oxa23	South Korea	10	C	C								CP020598
WCHAB005078	60962	61804	oxa58	China	20						P (p3ABAYE_Rep)				CP027245
BJAB0715	1062663	1063484	oxa23	China	23										CP003847
	47978	48820	oxa58	China	23						P (novel)
XH858	1065186	1066007	oxa23	China	23					C					CP014528
	1072430	1073251	oxa23	China	23					C
	1079674	1080495	oxa23	China	23					C
	1086916	1087736	oxa23	China	23					C
	1094159	1094980	oxa23	China	23					C
7804	4880	5718	oxa58	Mexico	25						P (novel)				CP022284
AR_0088	27410	28222	ndm-1	NA	25									C	CP027532
HWBA8	1902226	1903047	oxa23	South Korea	25	C	C								CP020597
AR_0052	13623	14458	oxa58	NA	32						P (Aci1 & AciX)				CP027184
	19748	20590	oxa58	NA	32						P (Aci1 & AciX)
	44048	44890	oxa58	NA	32						P (Aci1 & AciX)
	50184	51025	oxa58	NA	32						P (Aci1 & AciX)
AR_0070	1414	2256	oxa58	NA	32						P (Aci1 & AciX)				CP027179
	7551	8393	oxa58	NA	32						P (Aci1 & AciX)
	31851	32693	oxa58	NA	32						P (Aci1 & AciX)
AB030	3304369	3305190	oxa23	Canada	79	C (Tn2008B-var)****									CP009257
	4297011	4297832	oxa23	Canada	79	C (Tn2008B-var)
AF-401	321279	322109	oxa235	Mexico	79								C		CP018254
	15861	16691	oxa235	Mexico	79								C		CP018255
AR_0063	21447	22268	oxa23	NA	79				P (Aci6)						CP026712
MRSN15313	1785238	1786059	oxa23	Brazil	79				C						CP033869
D36	3836101	3836922	oxa23	Australia	81	C	C								CP012952
R2091	3255166	3255978	ndm-1	France	126									C	LN997846
B11911	3927624	3937707	ndm-1	India	149									C	CP021345
	1277211	1278032	oxa23	India	149	C	C
	2751550	2752371	oxa23	India	149	C	C
	3523058	3523879	oxa23	India	149	C
11510	1956784	1957605	oxa239	Mexico	156				C (Tn2008B)						CP018861
	2566458	2567279	oxa239	Mexico	156				C (Tn2008B)
810CP	715954	716775	oxa239	Mexico	156										CP026338
SAA14	3301620	3302441	oxa23	South Korea	187					C					CP020579
	3370547	3371368	oxa23	South Korea	187					C
2008S11-069	4376	5200	oxa72	Taiwan	195							P (Aci1)			CP033519
XH857	410315	411136	oxa23	China	215	C									CP014540
	2656695	2657516	oxa23	China	215	C
R2090	689463	690275	ndm-1	France	267									C	LN868200
3207	5440	6282	oxa58	Mexico	422						P (novel)				CP015365
9201	522	1349	oxa72	Mexico	422							P (Rep_A_AB)			CP023021
6200	46509	47274	ndm-1	Colombia	464									P	CP010399
IOMTU 433	140435	141247	ndm-1	Vietnam	622									C	AP014649
	3753449	3754270	oxa23	Vietnam	622	C	C
ZW85-1	9068	9880	ndm-1	NA	639									P (no Rep)	JN377410
7847	3822	4664	oxa58	Mexico	880						P (novel)				CP023032
XH906	359398	360219	oxa23	China	922					C					CP023140
	366642	367463	oxa23	China	922					C
BAL 062	3895812	3896633	oxa23	Vietnam	SLV2				C (Tn2008VAR)						LT594095
ABNIH28	12011	12823	ndm-1	USA	SLV2									P	CP026127
	* Institut Pasteur MLST Scheme
	** Cells colored grey indicate transposons/islands that are part of the same structure, C indicates chromsome and P plasmid; "AciN" in brackets denote the plasmid replication intitiation type
	*** ges-11 (blaGES-11) located in a RepAci6 plasmid
	**** Named Tn6549 here.
